# Supplementary material for: Algorithmic voice transformations reveal the phonological basis of language-familiarity effects in cross-cultural emotion judgments
Source: PLoS One. 2023 May 3;18(5):e0285028. doi: 10.1371/journal.pone.0285028 (PMC10156011; doi:10.1371/journal.pone.0285028)
Supplement: S1 File — (ZIP) [file pone.0285028.s001.zip]

Archive with 11 entries (10 files):
- Example_Stimuli/
- Example_Stimuli/FR_Normal_Female_Neutral.wav
- __MACOSX/Example_Stimuli/._FR_Normal_Female_Neutral.wav
- Example_Stimuli/FR_Normal_Female_Sad.wav
- __MACOSX/Example_Stimuli/._FR_Normal_Female_Sad.wav
- Example_Stimuli/.DS_Store
- __MACOSX/Example_Stimuli/._.DS_Store
- Example_Stimuli/FR_Normal_Female_Afraid.wav
- __MACOSX/Example_Stimuli/._FR_Normal_Female_Afraid.wav
- Example_Stimuli/FR_Normal_Female_Happy.wav
- __MACOSX/Example_Stimuli/._FR_Normal_Female_Happy.wav
